# Supplementary material for: Antihyperglycemic and Antioxidant Effects of Salacia reticulata and Caralluma tuberculata in Alloxan-Induced Diabetic Female Rats
Source: Pharmaceutics. 2026 Jun 26;18(7):785. doi: 10.3390/pharmaceutics18070785 (PMC13414625; doi:10.3390/pharmaceutics18070785)
Supplement: Supplementary file 1 [file pharmaceutics-18-00785-s001.zip]

Archive with 1 entries (1 files):
- pharmaceutics-4285871-supplementary.pdf
